# Supplementary material for: Clinical Pharmacology of Bulevirtide: Focus on Known and Potential Drug–Drug Interactions
Source: Pharmaceutics. 2025 Feb 14;17(2):250. doi: 10.3390/pharmaceutics17020250 (PMC11859527; doi:10.3390/pharmaceutics17020250)
Supplement: Supplementary file 1 [file pharmaceutics-17-00250-s001.zip]

Archive with 1 entries (1 files):
- pharmaceutics-3452922-supplementary.pdf
